# Supplementary material for: A Supramolecular Hydrogel Enabled by the Synergy of Hydrophobic Interaction and Quadruple Hydrogen Bonding
Source: Gels. 2022 Apr 14;8(4):244. doi: 10.3390/gels8040244 (PMC9032949; doi:10.3390/gels8040244)
Supplement: Supplementary file 1 [file gels-08-00244-s001.zip]

Archive with 1 entries (1 files):
- gels-1627192 - Supplementary material - final (affiliation updated).pdf
